# Supplementary material for: Stability Study of Parenteral N-Acetylcysteine, and Chemical Inhibition of Its Dimerization
Source: Pharmaceuticals (Basel). 2023 Jan 3;16(1):72. doi: 10.3390/ph16010072 (PMC9860916; doi:10.3390/ph16010072)
Supplement: Supplementary file 1 [file pharmaceuticals-16-00072-s001.zip]

Archive with 1 entries (1 files):
- pharmaceuticals-2080222-supplementary.pdf
